# Supplementary material for: Korean dragon pseudoscorpions revisited: a taxonomic review of Allochthonius (Pseudoscorpiones: Pseudotyrannochthoniidae) Chamberlin, 1929 with three new species
Source: PeerJ. 2026 Jun 2;14:e21332. doi: 10.7717/peerj.21332 (PMC13239490; doi:10.7717/peerj.21332)
Supplement: Supplemental Information 1 [file peerj-14-21332-s001.fas]

>Allochthonius_maximus_sp._n._PX921017
TCAGTAGGAATAAGATTAAGAATGATTATTCGAATAGAATTATCTCAACCAGGCACAATCTTTTTTAATGATCAAATCTATAATGTAATTGTTACTGCTCACGCATTTATTATAATTTTCTTTATAGTAATACCTATAATAATTGGAGGATTTGGAAATTGATTAGTTCCATTAATACTTGGAGCTCCTGATATAGCTTTCCCTCGAATAAATAATATAAGATTTTGATTATTACCACCATCATTAGCTTTACTTTTAATATCATCAATAATTGAAATAGGATGTGGAACAGGATGAACTATCTATCCTCCTCTATCAAGAAATTTAGCTCATTCAGGAGGAGCTGTTGATTTAGCAATCTTTTCACTTCATCTAGCAGGTGCTAGATCAATTTTAGGAGCTGTAAATTTTATTTCCACAATTTTAAATATACGAAGAGAACATATATCATATAATAAAATACCATTATTTGTTTGATCAATTTTTATCACTACAATCTTATTATTATTAGCATTACCAGTATTAGCAGGAGCTATTACTATACTTCTTACAGATCGAAATTTTAATACTTCTTTCTTTGATCCTGCTGGAGGAGGT
>Allochthonius_jungsuni_sp._n._PX533168
TGTGTAGGAATAAGATTAAGAATAATAATTCGAATAGAGTTATCACAAACAACAACAATAATTTTTAATGATCAAATATATAATGTAGTTGTAACAGCTCATGCTTTTATTATAATTTTTTTTATAGTTATACCCATTATAATTGGAGGATTTGGTAATTGACTTGTTCCCATAATACTAGGAGCACCTGATATAGCTTTTCCACGTATAAATAACATAAGATTTTGATTATTACCTCCTTCCTTAACATTATTAGTTTTATCTTCAATGGTAGAAATAGGATGTGGAACAGGTTGAACAATATATCCTCCTTTATCAAGAAATTTAGCTCATTCTGGAGGAGCAGTTGATTTAGCTATTTTTTCATTACATTTAGCTGGAGCCAGCTCAATTTTAGGAGCTGTAAATTTTATTACTACTATTTTAAATATAAAAACTAATAATATGACTTTTATAAAAATACCTTTATTTGTTTGATCTATTTTTATTACAACCATTTTATTACTTTTAGCATTACCTGTACTTGCTGGTGCTATTACAATACTGCTAACAGATCGAAATTTTAATACAACTTTTTTTGATCCTTCAGGAGGAGGA
>Allochthonius_rufimanus_sp._n._PX533173
TGCGCTGGTATAAGTCTTAGAATAATAATTCGTATAGAATTATCACAAACTACCACATTAATTTTTAATGATCAAATATACAATGTAGTTGTTACTGCTCATGCTTTTATTATAATTTTTTTTATAGTAATACCAATTATAATCGGAGGATTTGGAAATTGACTAGTACCTATATTTCTTGGTGCTCCTGATATAGCATTCCCACGAATAAATAATATAAGTTTTTGATTACTTCCTCCTTCATTAACTTTATTAATGTTATCTTCAACTATCGAAATAGGATGTGGAACAGGTTGAACAATATATCCTCCATTATCAAGAAATATATCACACTCTGGTGGTGCAGTAGATTTAGCTATTTTTTCTTTACACTTAGCTGGAGCAAGTTCTATCTTAGGGGCTGTAAATTTTATTACTACTGTAATTAATATAAAAACAGAAAATATATCTTTTACAAAATTACCTTTATTTGTTTGATCTATTTTTATTACTACTATTCTTTTATTATTAGCTTTACCAGTTCTTGCTGGTGCCATTACAATATTATTAACAGATCGAAACTTCAATACTACATTTTTTGACCCAGCCGGAGGGGGT
>Allochthonius_coreanus_OR290038
AGTGTTGGAATAAGCTTAAGTATAATAATTCGTATAGAATTATCACAACCTGGAATTATTTTTTTTAATGATCAAATATATAATGTTATAGTTACCGCACATGCTTTTATTATAATTTTTTTTATAGTAATACCTATTATAATCGGAGGATTTGGTAATTGATTGGTTCCTATAATATTAGGAGCTCCTGATATAGCTTTTCCTCGTATAAATAATATAAGATTTTGATTATTACCTCCTTCATTAGCTTTATTGTTGATTTCATCAACTGTAGAAATAGGATGTGGTACTGGTTGAACAATATATCCTCCATTATCAGGAAATTTATCACATTCAGGAGGAGCTGTAGATTTAGCTATTTTTTCTTTACATCTAGCTGGAGCTAGATCAATTTTAGGTGCAGTAAATTTTATTACAACTATTATCAATATAAAAAGAGAACATATATCTTATAATAAAATACCTTTATTCGTTTGATCTATTTTTATTACTACAATTTTATTATTATTAGCTTTACCTGTATTAGCAGGTGCTATTACTATATTATTAACTGATCGAAATTTTAATACTACTTTTTTTGATCCTTCTGGAGGAGGT
>Allochthonius_buanensis_OR290020
TGTGTAGGAATAAGATTAAGTATAATAATTCGTATAGAATTATCACAAACCATAACACTAGTTTTTAATGATCAATTATATAATGTAATTGTTACAGCTCATGCTTTCATCATAATTTTTTTTATAGTTATACCCATTATAATTGGAGGATTTGGTAATTGACTAACTCCTATAATATTAGGAGCTCCCGATATAGCTTTTCCACGAATAAATAATATAAGTTTTTGATTATTACCACCATCATTAACTTTATTATTATTATCTTCAACTATTGAAATAGGATGTGGAACAGGTTGAACAATATACCCTCCTTTATCTAGAAACCTAGCTCATTCTGGAGGAGCAGTAGATATAGCAATTTTTTCTTTACATTTAGCTGGAGCTAGTTCTATTTTAGGAGCAGTTAATTTTATTACAACTATTTTAAATATAAAAAATAATAATATAAAATTCAGAAAAATACCTTTATTTGTTTGATCTATTTTTATTACTACTGTTTTATTATTACTTGCTTTGCCAGTCTTAGCTGGAGCCATTACTATATTATTAACAGATCGAAATTTTAATACAACTTTTTTTGATCCTTCTGGAGGAGGA
